# Supplementary material for: The mechanosensitive Piezo1 channel mediates heart mechano-chemo transduction
Source: Nat Commun. 2021 Feb 8;12:869. doi: 10.1038/s41467-021-21178-4 (PMC7870949; doi:10.1038/s41467-021-21178-4)
Supplement: Supplementary file 4 — Supplementary Data 1 [file 41467_2021_21178_MOESM4_ESM.xlsx]

## Sheet: Sheet1 (2)
NO.	Gender	Age	Age at first diagnosis	Admission diagnosis	LAD (mm)	IVS (mm)	LVEDD (mm)	EF(%)	LVPWT (mm)	Maximum resting pressure（mmHg）	Maximum pressure difference after exercise（mmHg）
HCM-593	M	12	5	Hypertrophic obstructive cardiomyopathy，mitral regurgitation	48	23	37	70	10	19	57
HCM-598	F	12	12	Hypertrophic obstructive cardiomyopathy，mitral regurgitation	43	28	33	75	12	86
HCM-563	M	16	15	Hypertrophic obstructive cardiomyopathy	37	15	37	69	10	62	62
HCM-580	M	22	15	Hypertrophic obstructive cardiomyopathy	45	28	38	63	19	40	55
HCM-565	M	19	19	Hypertrophic obstructive cardiomyopathy	42	18	42	69	15	25	62
HCM-559	M	28	28	Hypertrophic obstructive cardiomyopathy	53	17	40	72	11	57	74
HCM-552	M	32	30	Hypertrophic obstructive cardiomyopathy，mild mitral regurgitation	42	20	42	75	15	100	100
HCM-588	M	32	32	Hypertrophic obstructive cardiomyopathy，mitral regurgitation	40	20	35	75	10	90
HCM-591	M	42	33	Hypertrophic obstructive cardiomyopathy	39	21	45	70	12	53
HCM-558	F	34	34	Hypertrophic obstructive cardiomyopathy, mild aortic valve insufficiency, mild to moderate mitral valve insufficiency, and tricuspid valve insufficiency	41	16	42	64	11	72	72
HCM-567	M	39	39	Hypertrophic obstructive cardiomyopathy, mitral regurgitation, arrhythmia, occasional atrial premature contraction, heart function grade 2, hypertension grade 3, hyperlipidemia, sleep apnea syndrome	36	16	40	72	11	68	68
HCM-573	M	41	39	Hypertrophic obstructive cardiomyopathy，mild mitral regurgitation	45	15	40	66	12	16	57
HCM-560	M	40	40	Hypertrophic obstructive cardiomyopathy, moderate mitral regurgitation, arrhythmia, sinus tachycardia	46	19	40	70	13	68	68
HCM-568	M	47	40	Hypertrophic obstructive cardiomyopathy	48	24	48	64	18	106	106
HCM-592	M	45	40	Hypertrophic obstructive cardiomyopathy,	54	18	54	75	13	114	114
HCM-556	F	55	54	Hypertrophic obstructive cardiomyopathy,mitral regurgitation, ventricular septal defect repair	56	15	46	68	9	61	61
HCM-561	F	55	55	Hypertrophic obstructive cardiomyopathy, mitral regurgitation, heart function grade 3	NA	NA	NA	NA	NA	NA	NA
HCM-579	F	63	55	Hypertrophic obstructive cardiomyopathy,moderate mitral regurgitation,mild tricuspid regurgitation, enlarged left atrium	39	13	42	66	11	114	114
HCM-566	F	56	56	Hypertrophic obstructive cardiomyopathy	42	15	40	72	11	130	130
HCM-589	F	61	56	Hypertrophic obstructive cardiomyopathy, mitral regurgitation, hypertension, old cerebral infarction, atrial fibrillation	53	13	37	70	11	110	110
HCM-547	M	65	56	Hypertrophic obstructive cardiomyopathy, mild to moderate aortic valve insufficiency, mild to moderate mitral valve insufficiency, heart function grade 3	45	18	43	72	15	40	64
HCM170	M	67	65	Hypertrophic obstructive cardiomyopathy	51	17	47	75	12	80	80
HCM193	M	63	60	Coronary atherosclerotic heart disease, labor + spontaneous angina, apical hypertrophic cardiomyopathy,	23	19	42	79.2	11	9	9
HCM205	M	56	54	Hypertrophic obstructive cardiomyopathy，mild mitral regurgitation	55	17	49	67.5	9.5	112	112
HCM217	F	31	31	Hypertrophic obstructive cardiomyopathy	52	20	39	71.8	18	125	125
HCM230	F	27	27	Hypertrophic obstructive cardiomyopathy，mild mitral regurgitation	41	17	41	76.5	11	100	100
HCM239	M	61	59	Hypertrophic obstructive cardiomyopathy	47	17	41	77.4	13	57	57
HCM252	F	22	22	Hypertrophic obstructive cardiomyopathy，mild mitral regurgitation	43	20	40	60	9	81	81
HCM287	M	35	35	Hypertrophic obstructive cardiomyopathy，mild mitral regurgitation	34	15	46	70.5	10	12	51
HCM292	M	36	26	Hypertrophic obstructive cardiomyopathy, grade 2 heart function, enlarged heart, arrhythmia, paroxysmal atrial flutter, coronary atherosclerosis	57	17	41	76	12	71	71
