# Supplementary material for: The mechanosensitive Piezo1 channel mediates heart mechano-chemo transduction
Source: Nat Commun. 2021 Feb 8;12:869. doi: 10.1038/s41467-021-21178-4 (PMC7870949; doi:10.1038/s41467-021-21178-4)
Supplement: Supplementary file 12 — Supplementary Movie 8 [file 41467_2021_21178_MOESM12_ESM.zip]

Archive with 2 entries (2 files):
- Supplementary movie 8-TG-short-axis view of LV.avi
- __MACOSX/._Supplementary movie 8-TG-short-axis view of LV.avi
