# Supplementary material for: The mechanosensitive Piezo1 channel mediates heart mechano-chemo transduction
Source: Nat Commun. 2021 Feb 8;12:869. doi: 10.1038/s41467-021-21178-4 (PMC7870949; doi:10.1038/s41467-021-21178-4)
Supplement: Supplementary file 13 — Source Data [file 41467_2021_21178_MOESM13_ESM.xlsx]

## Sheet: Fig2
Fig2a												Fig2c							Fig2d				Fig2e				Fig2f									Fig2g				Fig2h				Fig2i			Fig2j
	Ctrl			KO						P value			Ctrl			KO			Ctrl	KO			1.8mM Ca	0 Ca				Ctrl				KO				Ctrl	KO				Ctrl	KO		Ctrl	KO			Ctrl
Heart	1.106	0.894	1	0.389159	0.26067	0.078053	0.260728	0.334736	0.170126	2.74374e-05		Time (sec)	Mean	SEM		Mean	SEM		0.318293	0.368966	4.25009e-25		0.407813	0.060465	4.48796e-13		Time (sec)	Mean	SD	SEM		Mean	SD	SEM		0.530476	0.333	2.69149e-26		Time (sec)	Mean	Mean		5.1	0.3		Time (sec)	Mean	SEM
Lung	0.939	1.061	1	1.02716	1.013	1.14439				0.32239		0.64	0.66	0.0581664		0.806667	0.0876229		0.525814	0.391724			1.4675	0.194419			0.43	0.619231	0.0937605	0.0260045		0.5735	0.0418361	0.00935485		0.471905	0.0285			0	0	0		0.4	0		0.17	0.513636	0.0428374
blood cells	1.002	0.998	1	0.927494	0.888068	1.01641				0.214229		1.64	0.775	0.0966523		0.79	0.0950438		0.715349	0.25			1.39688	0.287907			1.43	0.626154	0.118007	0.0327292		0.5715	0.0462573	0.0103434		0.33	0.09075			5	0	0		6.8	0		1.17	0.512727	0.0427911
data from three independent expreriments												2.64	0.7525	0.0892912		0.736667	0.0592546		0.952791	0.151034			1.5825	-0.0507			2.43	0.620769	0.114197	0.0316726		0.572	0.0428707	0.00958617		0.427619	0.4725			10	1	0		9.6	1.3		2.17	0.509091	0.0401238
												3.64	0.7275	0.0794119		0.713333	0.0600925		0.793023	0.151724			0.318293	-0.03233			3.43	0.646923	0.101685	0.0282022		0.573	0.0492149	0.0110048		0.0885714	0.34225			15	0.166667	0		1.7	0		3.17	0.511818	0.0417964
												4.64	0.74	0.0882232		0.77	0.06245		0.907907	0.052759			0.216786	0.063953			4.43	0.641538	0.110668	0.0306938		0.57	0.0447214	0.01		1.02619	0.05925			20	0	0		0.2	0.1		4.17	0.518182	0.0446973
												5.64	0.6975	0.0778219		0.79	0.0907377		0.996875	0.0535			0.819643	0.22907			5.43	0.644615	0.10493	0.0291023		0.575	0.0477383	0.0106746		0.604762	0.360417			25	0.333333	0		1.5			5.17	0.512727	0.0420841
												6.64	0.7275	0.0878801		0.75	0.10116		0.719688	0.03425			1.09393	0.527907			6.43	0.624615	0.0881869	0.0244586		0.5735	0.0434408	0.00971366		0.337143	0.328333			30	0.333333	0		1			6.17	0.52	0.0451664
												7.64	0.7525	0.0933073		0.753333	0.0731057		0.593906	0.03825			1.49679	0.427442			7.43	0.616154	0.115869	0.0321363		0.5785	0.0465974	0.0104195		0.567143	0.031667			35	0.5	0.166667		99.9			7.17	0.517273	0.0438197
												8.64	0.755	0.0904157		0.72	0.102144		0.611563	0.37975			0.497	0.05814			8.43	0.608462	0.0935277	0.0259399		0.569	0.0500421	0.0111898		0.207143	0.16875			40	1.83333	0		30.8			8.17	0.513636	0.042646
												9.64	0.745	0.0927811		0.736667	0.0466667		0.969688	0.03			1.0886	0.094884			9.43	0.644615	0.116592	0.0323367		0.573	0.0439018	0.00981674		0.87619	0.1675			45	1.16667	0		2.1			9.17	0.518182	0.0429337
												10.64	0.63	0.0558271		0.763333	0.0731057		1.31141	0.005294			1.0566	0.116279			10.43	0.611538	0.0948548	0.026308		0.577	0.0450847	0.0100812		0.855238	0.371667			50	0.333333	0		1.2			10.17	0.522727	0.0418458
												11.64	0.6225	0.0612883		0.72	0.10116		0.240909	0.029118			1.0498	-0.0007			11.43	0.716923	0.278878	0.0773469		0.577	0.0456647	0.0102109		0.939697	0.382083			55	0.333333	0					11.17	0.523636	0.0442775
												12.64	0.765	0.0927811		0.696667	0.0371184		0.030606	0.060588			0.7224	-0.01419			12.43	0.610769	0.0901352	0.024999		0.575	0.0440693	0.0098542		0.373636	0.126667			60	1	0					12.17	0.537273	0.0546907
												13.64	0.69	0.0744983		0.806667	0.12441		0.314545	0.131471			0.136364	0.008837			13.43	0.626154	0.0972573	0.0269743		0.571	0.0435165	0.00973058		0.92303	0.054167			65	79.1667	2.5					13.17	0.510909	0.0410201
												14.64	0.78	0.115902		0.733333	0.0735603		0.232727	0.056538			0.123939	0.338605			14.43	0.646154	0.133637	0.0370644		0.5745	0.0452449	0.0101171		1.0397	0.188788			70	142.333	2					14.17	0.515455	0.0415028
												15.64	0.6775	0.0693271		0.746667	0.0731057		0.277273	0.067222			0.138182	0.052909			15.43	0.684615	0.121011	0.0335623		0.57	0.0436493	0.00976028		0.537273	0.229394			75	81.1667	0					15.17	0.511818	0.0393543
												16.64	0.7775	0.109649		0.876667	0.109747		0.198788	0.031944			0.240909	0.243273			16.43	0.624615	0.0951854	0.0263997		0.5675	0.0439946	0.0098375		1.00394	0.246364			80	67.3333	0.166667					16.17	0.511818	0.0416657
												17.64	0.7375	0.0904963		0.74	0.0862168		0.217576	0.006389			0.314545	-0.00327			17.43	0.600769	0.0836124	0.0231899		0.5695	0.0452449	0.0101171		1.39454	0.058788			85	66.1667	0					17.17	0.509091	0.0390211
												18.64	0.725	0.079425		0.813333	0.079652		0.229091	0.033333			0.232727	0.161818			18.43	0.636154	0.123864	0.0343537		0.5775	0.0468901	0.010485		0.370312	0.406364			90	21.6667	0					18.17	0.519091	0.042479
												19.64	0.7075	0.0809707		0.786667	0.0938675		0.682121	0.203333			0.277273	0.039455			19.43	0.601538	0.0936168	0.0259646		0.576	0.0461576	0.0103212		0.681875	0.263333			95	5	0					19.17	0.52	0.0425761
												20.64	0.6875	0.0837033		0.713333	0.0825295		0.794848	0.131944			0.198788	0.026727			20.43	0.619231	0.102507	0.0284303		0.57	0.0440096	0.00984084		0.700156	0.182333			100	19.8333	0					20.17	0.524545	0.0430087
												21.64	0.7425	0.0793069		0.72	0.061101		1.18606	0.035833			0.217576	0.342727			21.43	0.666923	0.116861	0.0324113		0.568	0.0467468	0.0104529		0.556875	0.129333			105	39.1667	0.333333					21.17	0.543636	0.0513327
												22.64	0.6975	0.080247		0.766667	0.0648931		0.681633	0.18			0.229091	0.376727			22.43	0.617692	0.0972243	0.0269652		0.5645	0.0439467	0.00982679		0.45	0.167			110	6.66667	0					22.17	0.524545	0.042284
												23.64	0.7075	0.0795168		0.75	0.0723418		1.31429	0.254444			0.682121	0.014909			23.43	0.628462	0.0842463	0.0233657		0.5675	0.0429044	0.00959372		1.04766	0.15			115	5.5	0					23.17	0.522727	0.0438404
												24.64	0.715	0.0790042		0.71	0.052915		1.47551	0.189167			0.794848	-0.02891			24.44	0.664615	0.129075	0.0357989		0.566	0.0466115	0.0104226		0.977187	0.193667			120	1.33333	0.166667					24.17	0.516364	0.0409939
												25.64	0.7125	0.0840015		0.766667	0.0868588		0.12102	0.128056			1.18606	0.007818			25.44	0.620769	0.0821037	0.0227715		0.5665	0.0459147	0.0102668		0.982187	0.120667			125	2.16667	0.166667					25.17	0.522727	0.0423426
												26.64	0.67	0.0669577		0.743333	0.0656591		0.290612	0.103333			0.681633	0.172364			26.44	0.642308	0.113222	0.0314021		0.5705	0.0446595	0.00998617		1.04375	0.325667			130	3.8	0.166667					26.17	0.509091	0.038717
												27.64	0.6925	0.0743163		0.813333	0.0926163		0.130204	0.137222			1.31429	0.302			27.44	0.648462	0.128702	0.0356954		0.5715	0.0459147	0.0102668		1.6025	0.151667										27.17	0.516364	0.039824
												28.64	0.665	0.0723994		0.8	0.112694		0.434286	0.29			1.47551	0.288545			28.45	0.636154	0.106422	0.0295162		0.571	0.0461006	0.0103084		0.939464	0.102069										28.17	0.519091	0.0423289
												29.64	0.755	0.0997079		0.686667	0.0762306		0.334898	0.006944			0.12102	0.296727			30.45	0.643077	0.0977569	0.0271129		0.571	0.0457568	0.0102315		0.443929	0.246207										29.17	0.521818	0.0410059
												30.64	0.6925	0.0676233		0.836667	0.103655		0.999592	0.200556			0.290612	0.212909			31.45	0.673077	0.130919	0.0363104		0.5765	0.0480433	0.0107428		0.914821	0.335517										30.17	0.522727	0.0424926
												31.64	0.74	0.0930054		0.743333	0.0851143		1.3951	0.216829			0.434286	-0.00073			32.45	0.627692	0.104893	0.0290921		0.573	0.0426861	0.00954491		0.118393	0.262414										31.17	0.521818	0.0403804
												32.64	0.73	0.0882232		0.743333	0.0554777		0.563333	0.38122			0.334898	0.257636			33.45	0.614615	0.107286	0.0297557		0.572	0.0425008	0.00950346		0.78625	0.12069										32.17	0.520909	0.039668
												33.64	0.785	0.0952628		0.813333	0.0825295		0.602245	0.489268			0.999592	0.402			34.45	0.625385	0.0978618	0.027142		0.5755	0.045477	0.010169		0.903333	0.333103										33.17	0.522727	0.0414968
												34.64	0.72	0.0782091		0.85	0.0929157		0.606667	0.251951			1.3951	0.334727			35.45	0.635385	0.0992988	0.0275405		0.5705	0.0441856	0.0098802		0.76375	0.291724										34.17	0.522727	0.0418458
												35.64	0.715	0.078793		0.88	0.0750555		1.155	0.29122			0.024286	0.002727			36.45	0.617692	0.0877643	0.0243414		0.5715	0.0471587	0.010545		0.4925	0.237241										35.17	0.520909	0.0403272
												36.64	0.7275	0.100281		0.783333	0.0775314		0.528333	0.076341			0.602245	0.022727			37.45	0.629231	0.0978487	0.0271383		0.5825	0.0476694	0.0106592		0.297917	0.256552										36.17	0.525455	0.0430932
												37.64	0.775	0.0904157		0.776667	0.0674125		1.59933	0.143171			0.606667	0.037455			38.45	0.670769	0.134131	0.0372011		0.7315	0.168937	0.0377755		0.740417	0.472759										37.17	0.518182	0.0383244
												38.64	0.74	0.0930949		0.896667	0.0425572			0.255366			0.563333	0.04			39.45	1.54385	0.660726	0.183252		0.93	0.136921	0.0306165		1.23708	0.220278										38.17	0.519091	0.038764
												39.64	0.72	0.0842615		0.88	0.070946			0.220244			1.155	0.081071			40.45	1.06308	0.24615	0.0682697		0.8695	0.0816588	0.0182595		0.232083	0.365366										39.17	0.52	0.040407
												40.64	0.93	0.120899		0.873333	0.0470225			0.255854			0.198667	0.165357			41.45	0.94	0.183167	0.0508013		0.8045	0.0763286	0.0170676		0.92875	0.388049										40.17	0.527273	0.040364
												41.64	0.795	0.12939		0.783333	0.0504425			0.199024			0.528333	0.176786			42.45	0.875385	0.167462	0.0464457		0.765	0.0874492	0.0195542		1.06125	0.454878										41.17	0.526364	0.041435
												42.64	0.7375	0.100695		0.746667	0.0705534			0.152195			1.59933	0.079643			43.45	0.848462	0.143924	0.0399173		0.7485	0.10297	0.0230249		0.06375	0.367317										42.17	0.52	0.0389639
												43.64	0.715	0.108819		0.786667	0.0973539			0.166341			0.194	0.051786			44.45	0.799231	0.127506	0.0353637		0.7365	0.117441	0.0262606		0.229167	0.336098										43.17	0.521818	0.0399959
												44.64	0.8275	0.141502		0.816667	0.0808977			0.176098			0.318293	0.035357			45.45	0.78	0.123018	0.0341189		0.7235	0.129301	0.0289125		0.775417	0.43122										44.17	0.523636	0.0400289
												45.64	0.795	0.146828		0.793333	0.0589727			0.175366			0.525814	0.041071			46.45	0.759231	0.111539	0.0309354		0.719	0.13776	0.0308041		1.16125	0.128537										45.17	0.521818	0.038749
												46.64	0.86	0.147026		0.796667	0.0635959			0.326341			0.715349	0.036071			47.45	0.755385	0.125074	0.0346894						1.16792	0.36										46.17	0.531818	0.0425295
												47.64	0.83	0.136198		0.67	0.0378594			0.320732			0.952791	0.026071			48.45	0.729231	0.106494	0.0295362						1.07688	0.465854										47.17	0.523636	0.0384772
												48.64	0.8375	0.137075		0.803333	0.0669162			0.368537			0.793023				49.45	0.718462	0.129219	0.0358388						0.846875	0.382195										48.17	0.529091	0.0393459
												49.64	0.85	0.155188		0.856667	0.105251			0.141707			0.907907				50.45	0.701538	0.126415	0.0350612						0.0725	0.557561										49.17	0.531818	0.0411166
												50.64	0.81	0.15346		0.883333	0.115518			0.222683			0.996875													0.38	0.204878										50.17	0.527273	0.0393375
												51.64	0.7475	0.149798		0.886667	0.054569			0.246341			0.719688													0.869375	0.243171										51.17	0.533636	0.0419366
												52.64	0.7125	0.109116		0.85	0.111505			0.262927			0.593906													0.8925	0.319756										52.17	0.532727	0.0392218
												53.64	0.8275	0.168146		0.84	0.0896289			0.35878			0.611563													0.073125	0.145366										53.17	0.529091	0.0411307
												54.64	0.765	0.132067		0.85	0.128582			0.15122			0.969688													0.779375	0.397805										54.17	0.523636	0.0418932
												55.64	0.7925	0.159184		0.786667	0.05696			0.21439			1.31141													0.34125	0.280488										55.17	0.530909	0.0378863
												56.64	0.7	0.112768		0.823333	0.110955			0.375122			0.240909													0.685625	0.31439										56.17	0.538182	0.0390296
												57.64	0.7675	0.153697		0.853333	0.0952774			0.337317			0.030606													0.74625	0.046829										57.17	0.562727	0.0458276
												58.64	0.7125	0.119678		0.903333	0			0.215122			0.314545													0.6575	0.392927										58.17	0.577273	0.0466922
												59.64	0.8075	0.153154		0.956667	0.034801			0.291463			0.232727													0.794375	0.034878										59.17	0.6	0.0440661
												60.64	0.89	0.175737		0.886667	0.116237			0.175366			0.277273													0.361875	0.467073										60.17	0.594545	0.0306702
												61.64	0.795	0.145459		0.86	0.115662			0.489512			0.198788													1.66	0.340244										61.17	0.61	0.0234715
												62.64	0.785	0.11758		0.983333	0.0964365			0.286585			0.217576													1.2135	0.238056										62.17	0.633636	0.0236364
												63.64	0.8275	0.16393		0.896667	0.161486			0.130732			0.229091													0.265	0.276389										63.17	0.652727	0.0264263
												64.64	0.7325	0.132059		0.9	0.0845248			0.218537			0.682121													0.741	0.284444										64.17	0.671818	0.0302059
												65.64	0.75	0.141951		0.88	0.0737111			0.288049			0.794848													1.1945	0.233611										65.17	0.682727	0.0342741
												66.64	0.7075	0.121338		0.87	0.0953939			0.311707			1.18606													0.36	0.261944										66.17	0.707273	0.0382597
												67.64	0.9025	0.114555		0.896667	0.080829			0.057838			0.681633													0.873	0.169444										67.17	0.719091	0.0443428
												68.64	0.89	0.172095		0.91	0.114066			0.072703			1.31429													0.816	0.252778										68.17	0.748182	0.0453034
												69.64	0.8275	0.146195		0.963333	0.0929157			0.181351			1.47551													0.598	0.151944										69.17	0.763636	0.0507449
												70.64	0.8675	0.166352		0.856667	0.118369			0.13973			0.12102													0.484	0.385278										70.17	0.782727	0.0543573
												71.64	0.9975	0.195762		0.796667	0.0982061			0.124865			0.290612													0.641	0.2775										71.17	0.801818	0.0593115
												72.64	0.985	0.18826		0.81	0.0592546			0.084865			0.130204													0.538	0.269167										72.17	0.817273	0.0653256
												73.64	1.035	0.209662		0.81	0.0896289			0.031622			0.434286													0.427	0.338333										73.17	0.830909	0.0688669
												74.64	1.105	0.191942		0.823333	0.106927			0.072703			0.334898													0.069	0.215278										74.17	0.861818	0.0753515
												75.64	1.1925	0.19006		0.856667	0.0938675			0.066757			0.999592													0.948	0.120278										75.17	0.875455	0.0807619
												76.64	1.22	0.223346		0.91	0.0523874			0.077027			1.3951													0.806	0.268889										76.17	0.904545	0.0862803
												77.64	1.1675	0.198971		0.9	0.07			0.061081			0.563333													0.762	0.264545										77.17	0.931818	0.0910426
												78.64	1.2975	0.179925		0.756667	0.112398			0.071351			0.602245													0.604545	0.174545										78.17	0.945455	0.0943722
												79.64	1.3325	0.267625		0.843333	0.0688799			0.009459			0.606667													0.905455	0.385455										79.17	0.95	0.0992792
												80.64	1.29	0.256613		0.8	0.105883			0.036316			1.155													1.08303	0.207273										80.17	0.977273	0.104404
												81.64	1.2825	0.237745		0.9	0.0960902			0.146053			0.528333													0.898182	0.177273										81.17	0.996364	0.108429
												82.64	1.19	0.216679		0.906667	0.083865			0.062632			1.59933													0.615455	0.190909										82.17	1.00273	0.109802
												83.64	1.345	0.234894		0.856667	0.072188			0.029474																0.922121	0.353636										83.17	1.01364	0.112252
												84.64	1.3925	0.254309		0.85	0.131318			0.040526																0.921818	0.435455										84.17	1.01909	0.11434
												85.64	1.44	0.264984		0.846667	0.10116			0.011316																0.855128	0.46										85.17	1.04364	0.121013
												86.64	1.28	0.171221		0.83	0.129786			0.073421																0.807436	0.105455										86.17	1.04545	0.120532
												87.64	1.0925	0.11912		0.863333	0.10116			0.348421																	0.257027										87.17	1.06545	0.121919
												88.64	1.8225	0.313645		0.823333	0.0779601			0.185789																	0.327297										88.17	1.07545	0.122655
												89.64	1.5475	0.317684		0.86	0.0868588			0.147632																	0.584865										89.17	1.08091	0.127475
												90.64	1.3125	0.260396		0.866667	0.0953939			0.219048																	0.266216										90.17	1.08364	0.12721
												91.64	1.0975	0.19623		0.97	0.075351			0.128095																	0.442162										91.17	1.08545	0.128949
												92.64	1.6425	0.333751		0.81	0.109697			0.116905																	0.455946										92.17	1.11455	0.130811
												93.64	1.3075	0.227573		0.82	0.0907377			0.06881																	0.55027										93.17	1.09909	0.130471
												94.64	1.3525	0.258372		0.84	0.0665833			0.074762																	0.356757										94.17	1.10182	0.132581
												95.64	1.5775	0.329378		0.866667	0.069282			0.187143																	0.050811										95.17	1.11	0.131744
												96.64	1.3375	0.24503		0.933333	0.0811035			0.298333																	0.480811										96.17	1.10545	0.13301
												97.64	1.2625	0.202377		0.89	0.101379			0.109286																	0.127297										97.17	1.09364	0.126988
												98.64	1.4225	0.286658		0.806667	0.140119			0.137143																	0.275676										98.17	1.10818	0.125624
												99.64	1.2275	0.203608		0.816667	0.0983757			0.086667																	0.703243										99.17	1.10545	0.125251
												100.64	1.605	0.347335		0.943333	0.0693622			0.068667																	0.086486										100.17	1.10091	0.128186
												101.64	1.5075	0.30842		0.96	0.12441			0.084889																	0.833514										101.17	1.10545	0.128235
												102.64	1.54	0.296001		0.833333	0.112694			0.349778																	0.860541										102.17	1.09	0.135593
												103.64	1.1975	0.184182		0.833333	0.10729			0.431778																	0.282973										103.17	1.09364	0.134369
												104.64	1.175	0.201887		0.966667	0.0837324			0.274667																	0.109459										104.17	1.10273	0.135305
												105.64	1.4325	0.288484		0.893333	0.144491			0.138444																	0.273784										105.17	1.10091	0.134519
												106.64	1.33	0.248495		0.89	0.0968389			0.104																	0.288378										106.17	1.10909	0.13045
												107.64	1.4575	0.281288		0.933333	0.0916515			0.112444																	0.414324										107.17	1.09182	0.130397
												108.64	1.405	0.24955		0.873333	0.133832			0.018444																	0.544595										108.17	1.09455	0.127909
												109.64	1.4125	0.281466		0.876667	0.0983757			0.262																	0.352667										109.17	1.10727	0.129665
												110.64	1.3225	0.283354		0.883333	0.0976957			0.079111																	0.317333										110.17	1.1	0.130927
												111.64	1.3425	0.221185		0.916667	0.101708			0.019556																	0.131										111.17	1.09909	0.128448
												112.64	1.255	0.196575		0.906667	0.0883805			0.112667																	0.230333										112.17	1.10091	0.130317
												113.64	1.3775	0.283795		0.906667	0.122384			0.000667																	0.302333										113.17	1.10727	0.126836
												114.64	1.35	0.245798		0.873333	0.112151			0.156296																	0.703667										114.17	1.10364	0.124018
												115.64	1.4225	0.280011		0.823333	0.0902466			0.147407																	0.597333										115.17	1.10636	0.126716
												116.64	1.27	0.225352		0.9	0.0920748			0.01037																	0.368333										116.17	1.10727	0.123348
												117.64	1.35	0.254787		0.863333	0.0945163			0.060741																	0.177										117.17	1.11545	0.125917
												118.64	1.3725	0.269888		0.89	0.0966667			0.117037																	0.407										118.17	1.11455	0.12165
												119.64	1.4075	0.28561		0.963333	0.0866025			0.118889																	0.210667										119.17	1.12091	0.120419
												120.64	1.4475	0.290986		0.903333	0.108985			0.034074																	0.347667										120.17	1.10455	0.120969
												121.64	1.4325	0.273781		0.933333	0.0940449			0.014444																	0.614333										121.17	1.10909	0.118194
												122.64	1.4675	0.291015		0.856667	0.0970109			0.177407																	0.653333										122.17	1.11545	0.120441
												123.64	1.435	0.279449		0.88	0.108372			0.04963																	0.686333										123.17	1.10182	0.120142
												124.64	1.445	0.313329		0.9	0.08			0.05																	0.260333										124.17	1.11545	0.116208
												125.64	1.4825	0.302197		0.926667	0.0750555																				0.263667										125.17	1.12	0.115428
												126.64	1.3525	0.278938		0.873333	0.121289																				0.415										126.17	1.13455	0.111944
												127.64	1.51	0.310752		0.856667	0.0717248																				0.458667										127.17	1.13091	0.11757
												128.64	1.3625	0.284118		0.866667	0.0906152																				0.287333										128.17	1.12	0.115994
												129.64	1.375	0.282887		0.87	0.101379																				0.619										129.17	1.11455	0.119052
												130.64	1.36	0.28098		0.943333	0.0635085																				0.531										130.17	1.11273	0.124419
												131.64	1.35	0.288097		0.856667	0.103976																				0.44425										131.17	1.11	0.118137
												132.64	1.1425	0.211517		0.883333	0.10651																				0.50775										132.17	1.10909	0.122285
												133.64	1.375	0.266004		0.86	0.0705534																				0.57475										133.17	1.12545	0.118899
												134.64	1.3475	0.256072		0.873333	0.0723418																				0.58825
												135.64	1.4125	0.321957		0.913333	0.108372																				0.36525
												136.64	1.2725	0.232285		0.866667	0.0835331																				0.6235
												137.64	1.415	0.28055		0.94	0.100885																				0.48425
												138.64	1.365	0.252207		0.833333	0.104403																				0.21725
												139.64	1.355	0.25815		0.903333	0.0768838																				0.55375
												140.64	1.31	0.240659		0.873333	0.0940449																				0.4675
												141.64	1.39	0.270524		0.893333	0.0976957																				0.33175
												142.64	1.195	0.202258		0.93	0.0825295																				0.377
												143.64	1.4725	0.294629		0.896667	0.102144																				0.62425
												144.64	1.615	0.333279		0.88	0.0811035																				0.6115
												145.64	1.3675	0.273964		0.826667	0.0458258																				0.4945
												146.64	1.24	0.233381		0.843333	0.0688799																				0.376
												147.64	1.225	0.20662		0.86	0.0983757																				0.052941
												148.64	1.53	0.33234		0.886667	0.0953939																				0.054706
												149.64	1.5725	0.327296		0.916667	0.104775																				0.070588
												150.64	1.365	0.269212		0.98	0.100388																				0.215882
												151.64	1.2875	0.283677		0.92	0.0929157																				0.539412
												152.64	1.22	0.221773		0.903333	0.136504																				0.334706
												153.64	1.3125	0.29778		0.883333	0.0768838																				0.270588
												154.64	1.405	0.268219		0.84	0.0883805																				0.38
												155.64	1.5025	0.305951		0.856667	0.0981495																				0.378824
												156.64	1.18	0.222972		0.88	0.0808977
												157.64	1.305	0.257115		0.876667	0.0818535
												158.64	1.285	0.234752		0.843333	0.123333
												159.64	1.32	0.250898		0.816667	0.101708
												160.64	1.37	0.262996		0.956667	0.0851143
												161.64	1.245	0.243772		0.923333	0.141461
												162.64	1.2175	0.235173		0.88	0.0982061
												163.64	1.3125	0.270844		0.916667	0.087178
												164.64	1.215	0.221905		0.87	0.072188
												165.64	1.3325	0.279773		0.88	0.064291
												166.64	1.36	0.303233		0.966667	0.07
												167.64	1.3875	0.304887		0.783333	0.109747
												168.64	1.345	0.294746		0.91	0.069602
												169.64	1.145	0.202998		0.846667	0.102144
												170.64	1.235	0.239078		0.89	0.104775
												171.64	1.275	0.265973		0.88	0.113725
												172.64	1.46	0.347323		0.96	0.126623
												173.64	1.34	0.288589		0.836667	0.124231
												174.64	1.12	0.190526		0.88	0.0785988
												175.64	1.1725	0.228304		0.976667	0.0964365
												176.64	1.1525	0.228706		0.803333	0.127192
												177.64	1.15	0.211305		0.92	0.110504
												178.64	1.1975	0.233894		0.893333	0.11547
												179.64	1.1075	0.204221		0.82	0.0731057
												180.64	1.2625	0.265342		0.813333	0.0862168
												181.64	1.1225	0.207861		0.943333	0.0906152
												182.64	1.085	0.202176		1.02	0.121427
												183.64	1.055	0.213171		0.913333	0.0750555
												184.64	1.09	0.217486		0.866667	0.113186
												185.64	0.9475	0.159132		1.03333	0.0926163
												186.64	1.02	0.18837		0.983333	0.198354
												187.64	0.9725	0.167848		0.916667	0.133458
												188.64	0.9	0.160156		0.943333	0.0808977
												189.64	0.8775	0.128541		0.816667	0.0808977
												190.64	0.8525	0.134931
												191.64	0.85	0.127867
												192.64	0.84	0.14277
												193.64	0.78	0.109924
												194.64	0.885	0.1466
												195.64	0.82	0.1247
												196.64	0.8875	0.139665
												197.64	0.865	0.144597
[truncated: 8 more columns]

## Sheet: Fig3
Fig3b				Fig3d				Fig3c																				Fig3f				Fig3g
	Ctrl	KO			Ctrl	KO		left panel																					Ctrl	KO		Ctrl	KO
Time (sec)	Mean	Mean		Time (sec)	Mean	Mean		Ctrl	3.70492	1.01484	8.33333	42.3	1.58824	16.2857	1.11905	1.58824	5.71429	2	1.70588	0.972222	2.82051	2.75478	17.7037	5.73684				Time (sec)	Mean	Mean		2.18103	4.76471
1	7.125	2.11765		1	6.625	4.2		KO	0.333333	1.44444	2.70833	1.54688	0.4	0.428571	2.66667	2.66667	1.81818	0.842593	2	2	0.555556	1.2	0.818182					1	6.8	2.66667		0.846774	2.65385
2	7.25	1.52941		2	8.375	4.42222																						2	5.75556	2.5		2.75	5.61111
3	7.5625	1.41176		3	8.625	4.44444		right panel																				3	5.91111	1.66667		1.64396	1.60606
4	7.125	2		4	8.8125	4.37778		Ctrl	2.09836	0.695846	8.33333	0.5	0.176471	0.571429	0.924242	0.176471	0.571429	0.875	0.647059	0.520833	0.512821	9.83539	7.36842					4	6.73333	2		2.27586	1.77778
5	7.0625	1.64706		5	9.4	3.50526		KO	0.833333	0.222222	0.833333	2.40625	2.2	1.57143	1	0.333333	0.545455	0.611111	1.5	7.18182	0.555556	0.4	0.363636					5	6.93333	1.96667		1.74863	2
6	8.1875	1.64706		6	13.3125	4.11579																						6	5.84444	1.73333		2.6875
7	8.375	2.41176		7	13.6667	3.91579																						7	6.02222	1.76667		2.72093
8	7.75	1.23529		8	11.6667	4.08421																						8	6.4	1.43333		1.13636
9	8.5625	2.11765		9	13.7857	3.12632		Fig3e																				9	6.02222	0.866667
10	9.0625	2		10	19.4286	4.73684		left panel																				10	5.53333	1.9
11	15.5	2.70588		11	37.0625	5.46316		Ctrl	2.05	3.70909	54.5	15.2069	2.50929	2.68302	3.56707	3.11875	1.79038	5.84615	5.12069									11	19.0889	9.56667
12	15.5	2.52941		12	37.1875	4.55789		KO	1	1.02778	0.6	1.6747	0.333333	1.20879	1.13968	1.01177	1.20074	1.69072	1.72308	1	1.07317	1.36956	0.803571	1.11688	0.136364	0.692308		12	14.2444	8.6
13	12.375	2.58824		13	37.5	3.96842																						13	16.7778	6
14	13.1875	1.88235		14	44.8125	4.47368		right panel																				14	14.4	7.36667
15	13.3125	3.52941		15	48.75	4.67368		Ctrl	0.45	3.43182	2.77778	1.13301	2.3957	1.24528	1.97155	1.15278	0.720192	3.33077	1.8									15	15.2	5.33333
16	14	2.58824		16	49.25	3.86316		KO	1	1.45917	1	0.912088	0.815873	1.07217	0.907692	1	0.817073	1.56522	3									16	12.1333	4.23333
17	16.875	2.11765		17	50	4.15789																						17	11.7111	4.9
18	15.75	2.11765		18	42.4375	4.17895																						18	14.3778	4.56667
19	13.8667	2.52941		19	40.5	4.02105																						19	13.8	4.2
20	14.5714	2.17647		20	39.125	4.12632																						20	10.9556	4
21	8.5	2.70588		21	30.5	3.8																						21	10.9556	5.24
22	10.1333	1.41176		22	23.75	3.56842																						22	9.31111	5.28
23	7.26667	2.47059		23	24.875	3.47368																						23	9.33333	4.6
24	9.13333	2.70588		24	25.3125	2.73684																						24	9.13333	4
25	9.66667	2		25	21.375	2.89474																						25	9.4	3.84
26	7.33333	2.52941		26	20	3.56842																						26	9.925	3.56
27	7.86667	3		27	16.1429	3.53684																						27	8.975	2.92
28	6.46667	2.76471		28	17.8333	3.57895																						28	9.65	3.04
29	6.23077	2.75		29	13.4	3.13684																						29	9.925	2.88
30	5.6	3.0625		30	10.8	3.61333																						30	8.5	1.12
																												31	6	1.68
																												32	5	2
																												33	7	1.28
																												34	5.71429	2.52
																												35	7	1.6
																												36	7.85714	1.12
																												37	6.14286	1.88
																												38	5.85714	1.4
																												39	7	1.8
																												40	6.85714	1.6

## Sheet: Fig4
Fig4b	Gaussian fit			Fig4c				Fig4e	Gaussian fit		Fig4f				Fig4h				Fig4i
Ctrl	KO			Ctrl	KO			Ctrl	TG		Ctrl	TG				Waves	NO Waves		Ctrl	TG
0.252	1.487			2.75903	2.20113			1.142	0.418		0.221546	1.47697	0.00806237		WT	29.0323	70.9677		0	0.702287	0.0119725
0.327	2.082			1.42009	0.071004			1.333	3.005		2.1293	0.566173			TG	80	20		0.233181	0.468191
0.343	2.242			3.04304	0.040574			1.487	0.44		0.873876	1.89545							0.466362	2.10686
0.365	1.879			1.76496	0.182583			1.267	0.476		1.64929	1.0585							0.233181	0.819334
0.371	2.124			3.12419	1.24765			1.972	2.135		1.32928	0.923109							0	0
0.391	3.151			2.10984	0.111578			1.448	0.404		1.47697	0.443092							0	4.68191
0.392	2.034			2.55616	0.9332			0.894	0.434		0.443092	1.63698							0.233181	0.117048
0.419	2.64			2.27214	0.121722			1.457	0.842		1.13235	0.480017							0.233181	0.468191
0.421	1.34			1.92726	0.588322			1.268	3.032		0.246162	0.84926							0	0.351143
0.422	2.298			1.2375	0.852052			1.634	1.122		0.492325	1.56313							0	0.117048
0.424	1.851			0.385452	0.284017			1.571	1.002		1.21429	0.307703							0.116591	0
0.426	1.572			0.73033	1.2375			1.678	0.792		2.15476	1.44005							0.310908	0.468191
0.427	1.682			3.48936	0.405739			1.621	0.883		2.58333	1.83391							0	0.117048
0.438	2.14			1.82583	0.0608609			1.932	1.347		0.321429	0.344627							0.155454	0
0.443	2.119			0.66947	0.0608609			1.284	1.277		1.10714	0.508079							0	0.117048
0.449	2.59			2.90103	0.0608609			1.184	0.269		2.47619	0.426353							0	0.234096
0.491	2.121			3.65165	0.101435			2.11	0.507		1.81215	3.47089							0	0.234096
0.497	1.756			1.54181	0.020287			1.615	0.307		0	3.13857							0	0
0.504	2.386			1.3998	0.365165			1.396	0.202		1.27917	0.809524							0	0.117048
0.504	1.961			3.61108	1.50124			1.93	0.383		1.27917	4.28571							0	0.234096
0.505	1.892			1.00228	0.501138			1.194	0.372		0	0.166667							0	0.468191
0.507	1.924			0.44218	0.44218			1.299	0.397		1.70555	3.23809							0	0.117048
0.508	2.419			1.94559	0.412702			1.551	1.483		0.852777	0.940476							0	0
0.509	1.873				0.029479			2.23	1.311		3.8375	2.5							0	0.351143
0.51	2.271				0.088436			1.467	1.585		1.91875	3.51191							0	0.351143
0.512	2.079				0.117915			1.451	1.527		0.281416	4.38095							0	0.468191
0.516	2.059							1.644	1.309		0.136444	3.09524							0	0.351143
0.517	1.388							2.16	0.975		0.281416	3.46429							0.233181	0
0.527	2.056							1.927	0.715		2.69477	5.94048							0	0.234096
0.528	1.807							1.788	0.544			23.025							0	0.234096
0.53	2.528							1.914	0.738			1.19389							0
0.531	1.892							1.876	0.56			0.213194							0
0.533	2.087							1.389	0.706			1.44972							0
0.539	2.533							1.901	0.928			11.0861							0
0.54	2.314							2.041	1.238			3.41111
0.544	1.548							1.646	0.245			2.98472
0.547	2.629							1.866	0.657			6.39583
0.55	2.131							2.479	0.28			1.91875
0.554	2.439							1.57	0.278			0.639582
0.559	2.623							2.345	5.476			17.6951
0.563	2.113							1.551	0.493			5.75624
0.563	2.923							1.726	0.623			4.47708
0.598	1.88							1.433	0.524			5.54305
0.603	2.065							1.866	0.604			13.218
0.61	2.908							2.087	0.812			8.74096
0.612	2.587							1.939	5.538			0.852777
0.616	2.283							2.561	0.676			5.32985
0.624	1.84							2.024	1.521
0.628	2.509							2.264	0.843
0.63	3.071							1.816	1.464
0.632	1.955							2.093	1.84
0.649	2.3							1.718	0.704
0.653	1.998							2.602	0.953
0.654	1.813							1.428	1.299
0.655	2.522							1.834	1.114
0.662	3.252							1.549	0.693
0.689	2.254							1.801	0.58
0.691	1.817							1.755	0.799
0.713	2.079							1.483	0.949
0.718	2.398							1.564	1.232
0.719	2.133							2.552	0.811
0.721	2.095							1.512	0.685
0.724	2.83							2.42	0.653
0.727	2.344							1.918	0.575
0.736	2.222							1.783	1.046
0.738	2.246							2.069	0.557
0.748	2.464							1.77	0.562
0.749	2.466							1.63	1.09
0.755	2.159							1.712	0.672
0.759	2.72							2.305	0.618
0.76	2.491							2.095	1.169
0.762	2.732							1.471	1.024
0.767	1.946							2.043	0.852
0.769	2.335							2.043	1.44
0.769	3.226							1.492	0.648
0.78	2.213							1.663	1.172
0.782	2.819							1.825	0.928
0.783	2.371							1.884	0.91
0.788	2.194							1.773	1.07
0.789	1.911							2.192	1.958
0.795	2.609							2.346	1.158
0.8	2.723							1.802	1.188
0.806	2.451							2.159	1.349
0.809	2.551							2.119	1.502
0.809	2.665							1.867	1.212
0.81	2.204							1.76	0.58
0.811	2.774							1.533	0.577
0.812	2.729							2.889	0.84
0.815	2.127							1.929	0.77
0.823	2.806							1.894	1.688
0.824	2.802							2.051	1.039
0.827	2.193							1.874	0.813
0.83	2.785							1.75	1.265
0.836	2.353							3.492	0.923
0.856	3.134							2.245	0.853
0.862	1.981							1.757	0.913
0.869	2.244							2.25	1.193
0.873	2.525							1.643	0.568
0.881	2.352							1.735	1.555
0.887	2.046							2.499	0.781
0.901	2.072							1.868	0.545
0.903	2.612							1.569	0.992
0.909	3.025							1.997	0.479
0.911	2.305							1.506	0.799
0.913	2.34							1.754	0.537
0.917	2.697							1.802	0.549
0.918	2.019							1.701	0.628
0.927	2.682							2.021	1.516
0.928	2.585							1.472	0.814
0.93	2.543							2.374	0.627
0.931	3.231							1.55	0.887
0.937	2.247							1.709	1.619
0.946	2.471							2.29	1.382
0.946	2.501							1.572	0.993
0.952	2.369							1.701	1.133
0.955	2.565							1.928	1.433
0.958	2.371							2.54	0.902
0.963	2.447							2.456	1.22
0.968	2.093							1.569	1.695
0.977	2.635							2.035	1.048
0.984	2.219							2.076	2.077
0.99	2.972							1.531	0.701
0.991	2.569							1.495	0.921
0.993	3.446							2.992	0.474
0.998	3.138							1.583	0.607
1.001	2.657							2.752	0.745
1.006	1.975							1.608	1.299
1.007	2.898							2.373	0.787
1.008	2.343							1.98	1.893
1.012	2.624							2.892	0.574
1.013	2.616							1.638	0.59
1.022	2.114							1.391	1.376
1.031	1.985							1.55	1.843
1.033	3.058							1.528	0.452
1.036	2.472							1.614	1.182
1.037	3.432							1.752	0.901
1.042	3.557							2.099	0.857
1.049	2.452							1.724	1.198
1.049	2.252							2.901	0.784
1.051	2.485							2.551	1.119
1.052	2.569							1.826	0.78
1.052	2.917							1.565	1.597
1.056	2.82							2.491	0.768
1.057	2.225							2.096	0.646
1.058	2.208							2.257	1.105
1.062	2.512							1.684	1.603
1.063	3.441							1.716	1.487
1.063	2.907							3.106	0.742
1.067	3.066							1.941	1.108
1.069	1.879							2.285	1.087
1.072	3.244							2.212	1.425
1.074	2.054							2.148	0.63
1.077	2.429							1.715	0.723
1.078	3.57							2.445	0.443
1.08	2.35							1.987	0.555
1.083	2.801							2.221	0.865
1.087	2.518							1.947	0.67
1.093	2.094							1.863	1.447
1.1	2.667							2.832	1.644
1.101	2.49							2.877	0.831
1.102	2.045							2.574	0.934
1.106	2.386							2.184	0.58
1.106	2.128							1.622	2.047
1.106	2.751							2.254	1.468
1.108	2.414							1.909	0.464
1.11	1.878							2.008	2.568
1.113	2.351							1.617	1.551
1.122	2.728							2.054	1.209
1.125	3.592							2.473	0.738
1.127	2.231							1.755	0.67
1.134	2.558							3.608	1.288
1.138	2.873							2.379	2.001
1.139	2.008							2.241	0.955
1.14	2.582							2.591	1.867
1.141	2.918							2.57	1.045
1.149	2.344							2.142	1.841
1.152	2.244							2.119	0.956
1.153	2.17							2.088	1.147
1.157	2.514							1.807	2.158
1.158	2.309							2.634	1.296
1.159	2.453							2.585	0.986
1.17	2.766							1.914	0.835
1.178	1.966							1.447	1.113
1.179	3.122							2.192	1.489
1.18	1.981							1.647	0.94
1.187	2.219							3.356	1.7
1.189	2.228							2.383	1.646
1.194	2.59							2.457	1.118
1.197	2.586							1.89	1.722
1.199	2.432							1.982	1.124
1.2	2.102							2.579	1.642
1.201	2.534							2.065	0.694
1.206	2.569							2.098	1.472
1.209	2.508							1.835	1.468
1.21	2.785							2.354	1.617
1.216	2.948							1.799	1.334
1.217	2.673							1.615	1.267
1.22	2.423							2.471	0.942
1.221	2.742							3.059	1.218
1.227	2.975							1.793	1.538
1.229	0.623							1.899	0.74
1.23	0.671							1.711	0.757
1.234	0.667							2.105	1.306
1.239	0.912							2.13	0.741
1.24	0.603							1.871	1.178
1.242	0.656							1.66	1.288
1.243	0.614							1.474	0.734
1.245	1.078							1.588	1.155
1.247	0.914							1.819	0.58
1.248	1.022							1.997	0.593
1.253	1.149							1.801	0.647
1.254	1.272							1.838	1.305
1.255	0.95							1.484	2.143
1.256	1.119							1.772	1.027
1.259	1.135							1.564	1.032
1.261	1.33							1.721	1.137
1.266	1.43							1.521	1.542
1.271	1.65							1.734	1.273
1.272	1.591							1.791	1.477
1.279	1.392							1.544	1.546
1.28	1.506							1.789	1.211
1.288	1.237							1.644	0.494
1.29	1.257							1.839	0.545
1.293	1.709							1.872	1.252
1.298	1.159							1.51	3.051
1.298	1.449							1.857	0.704
1.299	1.514							1.609	2.515
1.3	1.667							1.844	0.99
1.301	1.55							1.79	0.682
1.303	1.412							2.044	1.156
1.305	1.561							2.475	1.378
1.306	1.696							2.053	0.957
1.311	1.245							2.47	1.428
1.314	1.43							2.854	1.021
1.315	1.743							2.229	1.458
1.321	1.536							2.373	1.637
1.322	1.541							1.886	2.016
1.324	2.04							3.078	1.697
1.326	1.445							2.306	1.707
1.333	1.918							3.193	1.175
1.334	1.283							2.782	1.013
1.337	1.466							2.043	0.751
1.339	2.02							2.646	1.087
1.343	1.621							2.865	1.91
1.345	1.134							2.312	1.496
1.347	1.293							2.906	0.988
1.348	1.29							2.239	1.012
1.349	1.824							2.302	0.422
1.354	1.694							2.548	1.023
1.357	1.788							2.388	1.793
1.366	1.965							2.075	1.406
1.367	1.946							2.161	1.065
1.368	1.77							1.931	1.932
1.37	1.415							2.726	1.593
1.371	1.577							3.015	1.063
1.372	1.514							2.551	1.653
1.375	2.047							2.548	1.183
1.378	1.485							2.379	0.654
1.379	1.364							2.156	1.96
1.38	1.677							2.847	1.7
1.383	1.791							2.517	0.569
1.387	1.913							2.3	1.103
1.388	1.221							2.413	1.838
1.388	1.458							2.263	1.251
1.389	1.586							1.398	7.56
1.39	1.495							1.384	7.153
1.392	1.636							1.64	6.884
1.393	1.657							1.7	3.36
1.397	1.634							1.337	3.157
1.401	2.152							1.64	2.069
1.404	1.803							1.596	1.535
1.405	1.53							1.707	0.915
1.41	2.373							1.539	0.796
1.412	2.055							1.288	1.059
1.416	1.615							2.44	0.978
1.42	1.616							2.003	1.114
1.423	1.546							1.766	0.817
1.424	1.925							1.494	1.165
1.425	1.598							1.668	1.047
1.427	2.328							1.324	0.971
1.431	1.718							2.378	0.817
1.437	2.956							1.756	0.342
1.438	1.864							2.266	2.127
1.446	1.868							1.429	1.133
1.448	1.706							1.365	1.086
1.451	2.13							2.057	1.227
1.452	2.692							1.575	0.925
1.456	1.602							1.687	1.564
1.461	1.97							1.502	2.321
1.464	1.554							1.64	1.45
1.465	1.923							1.738	1.276
1.472	2.176							1.511	1.028
1.476	1.376							1.769	1.988
1.477	1.778							1.826	2.875
1.48	2.467							1.69	1.097
1.481	2.012							1.531	1.96
1.486	1.767							1.842	0.996
1.488	1.59							1.84	0.851
1.49	2.063							1.989	0.847
1.493	1.947							1.631	0.98
1.499	1.816							1.592	1.17
1.501	1.683							1.595	2.281
1.503	2.627							2.067	0.911
1.504	1.564							1.618	1.876
1.508	1.651							1.937	1.585
1.512	2.084							1.427	0.958
1.515	1.983							1.623	1.198
1.517	1.451							2.277	1.155
1.518	2.081							1.986	1.099
1.518	1.818							2.266	1.203
1.519	1.671							2.28	2.05
1.52	1.875							1.855	1.109
1.525	1.891							1.956	0.977
1.526	1.48							1.936	2.396
1.528	1.83							1.889	1.385
1.53	2.624							1.779	1.298
1.535	2.139							1.762	0.705
1.536	2.371							1.764	1.487
1.538	1.97							2.466	0.95
1.539	2.292							1.86	0.6
1.54	1.806							1.811	1.178
1.541	1.761							1.841	1.28
1.542	2.102							1.793	0.593
1.545	2.423							1.558	0.771
1.547	2.104							1.866	1.724
1.548	1.889							2.161	2.112
1.549	2.1							1.97	0.787
1.55	2.281							1.9	1.442
1.551	2.215							1.277	0.806
1.555	2.906							3.244	1.319
1.558	2.123							1.706	0.71
1.558	2.148							2.047	0.853
1.56	1.947							2.636	1.228
1.562	2.739							2.065	0.967
1.564	2.026							1.604	1.089
1.565	1.748							2.152	1.834
1.568	2.438							1.757	0.619
1.571	1.921							1.777	0.765
1.574	2.649							1.605	1.058
1.577	2.233							1.82	0.689
1.579	2.352							1.838	1.519
1.58	1.977							1.794	2.011
1.581	2.222							1.623	0.832
1.584	2.163							2.025	1.301
1.585	2.077							1.941	0.782
1.59	2.193							2.106	0.921
1.592	1.954							2.11	1.072
1.595	2.197							2.609	0.881
1.599	1.548							1.983	0.852
1.601	2.15							1.902	0.993
1.602	0.924							1.642	1.383
1.605	0.723							1.926	1.31
1.607	0.751							1.896	0.263
1.608	0.769							1.809	0.703
1.61	0.745							1.823	1.943
1.612	0.66							1.935	1.081
1.613	0.737							0.894	0.591
1.616	1.028							0.826	0.804
1.617	0.883							0.913	0.748
1.618	0.942							0.854	1.003
1.621	1.228							0.936	1.469
1.624	1.021							0.874	0.744
1.627	1.138							0.972	1.179
1.628	1.138							0.96	0.713
1.629	0.94							0.979	0.417
1.63	1.24							1.176	1.434
1.634	1.138							0.636	0.908
1.636	1.148							1.061	0.703
1.64	0.825							0.959	0.724
1.644	0.859							0.898	1.13
1.648	1.107							0.908	0.988
1.65	1.148							0.872	1.364
1.651	1.326							0.968	0.612
1.652	0.95							0.982	0.69
1.653	1.052							0.901	1.433
1.654	1.095							1.08	0.556
1.655	1.024							1.188	0.809
1.659	1.564							1.003	0.629
1.66	1.323							0.984	1.178
1.665	1.239							1.086	0.581
1.668	1.174							1.047	0.772
1.669	1.166							1.137	1.555
1.67	1.404							1.936	0.71
1.672	0.887							1.125	1.553
1.68	1.634							1.55	1.225
1.688	1.188							1.164	0.719
1.692	1.248							1.214	1.282
1.694	1.216							1.092	0.8
1.697	1.197							1.152	1.069
1.704	1.216							1.469	0.979
1.707	0.903							0.957	0.774
1.711	1.419							0.743	1.066
1.712	1.522							0.684	1.466
1.719	1.134							0.904	2.184
1.72	1.687							0.727	0.61
1.726	1.223							0.74	1.172
1.732	1.071							0.752	0.736
1.734	1.306							0.785	0.698
1.738	1.342							0.737	1.091
1.74	1.477							0.863	1.185
1.741	1.371							0.848	0.918
1.742	1.01							0.832	1.02
1.749	1.087							0.891	1.38
1.751	1.316							0.869	0.92
1.752	1.41							0.813	1.179
1.758	0.937							0.89	0.691
1.759	1.572							2.724	0.872
1.759	1.044							2.225	0.938
1.76	0.992							1.984	0.674
1.763	1.127							1.579	1.306
1.766	0.957							1.614	1.126
1.767	1.031							2	0.801
1.767	0.921							2.23	1.654
1.774	0.771							1.818	1.365
1.776	0.699							2.118	0.933
1.777	0.74							1.787	0.875
1.781	0.76							1.322	1.565
1.786	0.94							1.803	1.221
1.789	0.827							2.224	0.869
1.792	1.715							1.965	2.067
1.794	0.802							1.927	1.095
1.796	0.763							1.432	0.915
1.799	0.981							2.448	0.89
1.802	0.892							2.196	0.911
1.802	0.907							1.663	1.475
1.805	0.93							1.627	1.8
1.806	0.774							2.141	1.467
1.81	1.002							1.718	1.458
1.811	1.142							2.607	0.881
1.818	0.844							2.053	0.625
1.82	0.954							2.245	1.271
1.824	1.136							0.966	1.865
1.826	1.245							1.503	1.694
1.831	1.288							2.046	0.951
1.834	0.88							1.369	0.662
1.837	1.094							2.535	1.597
1.84	0.931							2.311	1.584
1.842	0.945							2.333	1.515
1.845	0.925							1.417	0.684
1.847	1.077							2.067	1.3
1.85	1.15							2.257	1.3
1.851	1.399							1.592	1.409
1.853	1.07							1.628	1.502
1.856	1.325							1.674	1.136
1.861	0.938							3.11	1.599
1.862	0.913							1.544	1.059
1.867	1.095							2.258	1.499
1.868	1.24							1.68	1.997
1.874	0.963							1.368	0.862
1.878	1.513							1.965	1.364
1.879	1.291							1.621	2.021
1.881	0.972							1.76	1.09
1.882	1.028							1.184	0.934
1.887	1.13							1.836	1.158
1.892	1.49							1.984	1.069
1.892	1.688							1.777	0.946
1.898	0.874							1.24	0.935
1.899	1.406							1.319	0.974
1.903	0.992							1.416	0.714
1.906	0.947							1.54	0.666
1.907	1.006							2.238	0.71
1.911	1.532							1.383	1.406
1.912	1.346							1.738	0.703
1.918	0.984							1.614	0.957
1.92	1.19							1.315	1.076
1.921	1.114							1.833	1.058
1.928	0.969							1.893	0.828
1.929	0.89							1.438	2.623
1.93	0.875							1.81	1.154
1.934	1.482							2.025	1.349
1.94	1.135							1.829	2.481
1.941	0.832							2.296	0.785
1.942	1.056							1.924	1.329
1.945	1.215							1.53	1.609
1.948	0.963							1.684	1.02
1.949	1.244							1.859	1.321
1.95	1.2							1.836	1.58
1.952	0.933							1.736	0.789
1.958	0.871							2.601	0.919
1.959	0.833							1.55	0.77
1.96	1.496							2.301	0.531
1.962	0.842							1.424	0.452
1.965	2.456							2.334	0.573
1.967	1.191							2.033	0.588
1.967	1.286							1.851	0.502
1.968	1.516							1.67	0.565
1.969	0.832							1.628	1.466
1.97	1.91							1.81	2.347
1.971	2.067							2.11	1.291
1.977	0.96							1.649	1.041
1.984	1.506							1.63	0.956
1.986	1.737							1.575	1.113
1.997	1.741							2.335	0.946
1.998	1.865							1.881	0.979
1.999	2.216							1.569	0.96
2.001	0.851							2.356	1.283
2.003	1.68							1.767	0.866
2.004	0.785							2.078	1.254
2.005	1.504							1.781	0.937
2.008	0.884							1.919	0.903
2.012	0.784							1.844	1.684
2.013	0.945							1.618	1.027
2.013	0.911							3.034	2.241
2.023	1.519							1.699	2.51
2.035	0.75							1.923	0.81
2.036	0.864							1.85	0.859
2.039	0.586							1.83	0.937
2.039	1.168							2.5	0.947
2.041	2.672							1.615	0.853
2.044	1.731							1.645	0.725
2.049	2.441							1.969	0.747
2.052	1.269							2.095	0.728
2.054	1.79							2.21	0.908
2.059	1.201							2.792	0.72
2.06	1.31							1.866	0.783
2.064	1.45							1.585	0.803
2.069	1.122							1.76	0.752
2.071	0.668							1.963	0.867
2.073	1.517							1.529	0.784
2.078	1.383							2.331	1.02
2.079	1.688							3.594	0.904
2.086	1.507							1.819	0.756
2.094	1.036							2.26	0.899
2.095	0.824							1.618	0.813
2.098	1.472							2.207	0.94
2.099	1.845							1.806	0.697
2.102	0.944							2.028	0.853
2.116	0.819							2.154	0.822
2.119	1.072							1.468	0.852
2.121	1.06							1.636	0.927
2.122	0.638							1.802	0.92
2.125	2.047							1.901	1.024
2.126	2.432							1.507	1
2.129	0.789							1.475	0.689
2.13	1.578							1.729	0.968
2.135	1.558							1.843	0.786
2.136	2.689							1.729	0.771
2.138	0.981							1.729	0.785
2.139	0.744							2.116	0.81
2.14	2.732							1.805	0.827
2.142	1.032							2.105	1.535
2.143	3.176							1.461	1.082
2.148	2.836							1.601	2.311
2.151	2.684							1.892	0.855
2.151	2.547							2.869	1.736
2.157	2.366							2.044	1.683
2.159	2.309							1.821	1.821
2.161	2.308							2.093	1.459
2.162	2.277							1.687	1.356
2.165	2.27							1.309	0.991
2.168	2.227							2.143	1.03
2.169	2.223							1.453	1.189
2.171	2.178							2.765	0.994
2.172	2.161							2.832	1.455
2.178	2.16							1.863	0.978
2.183	2.127							1.933	0.701
2.186	2.118							1.579	1.794
2.192	2.1							1.751	1.043
2.193	2.061							1.419	1.257
2.197	2.018							2.345	1.239
2.201	1.966							1.546	1.434
2.203	1.964							2.046	1.105
2.21	1.935							1.497	3.113
2.214	1.921							0.95	0.808
2.216	1.918							1.976	1.001
2.22	1.911							2.118	1.552
2.224	1.903							2.177	1.724
2.231	1.897							1.941	1.636
2.239	1.885							1.559	2.135
2.241	1.863							2.349	1.011
2.244	1.855							1.848	0.729
2.245	1.848							1.896	1.258
2.247	1.827							1.417	2.733
2.251	1.821							1.801	2.605
2.254	1.818							1.712	1.248
2.26	1.816							1.78	1.77
2.265	1.811							1.539	0.901
2.266	1.804							1.561	1.343
2.271	1.751							1.047	0.875
2.273	1.745							1.034	0.694
2.277	1.726							0.78	2.419
2.278	1.717							0.88	2.087
2.28	1.7							0.755	0.666
2.282	1.697							0.725	1.21
2.283	1.697							0.749	2.569
2.284	1.671							1.096	1.878
2.288	1.67							0.713	1.611
2.288	1.655							0.755	1.51
2.292	1.647							0.902	0.805
2.296	1.603							0.726	1.967
2.298	1.55							0.903	0.909
2.3	1.537							0.847	2.271
2.304	1.524							1.527	1.19
2.304	1.495							1.022	1.299
2.304	1.484							0.855	0.792
2.307	1.48							1.191	1.319
2.31	1.446							1.071	1.388
2.312	1.44							1.388	2.046
2.318	1.428							1.157	1.327
2.322	1.426							1.12	1.439
2.323	1.406							1.272	2.223
2.327	1.398							1.358	0.842
2.332	1.391							1.274	1.443
2.335	1.367							1.492	1.245
2.337	1.359							1.038	2.855
2.339	1.331							1.209	2.569
2.341	1.312							1.047	1.328
2.345	1.299							1.508	0.85
2.346	1.299							1.593	1.729
2.353	1.257							1.018	1.616
2.354	1.199							1.245	1.31
2.358	1.153							1.245	0.639
2.359	1.149							1.391	3.261
2.361	1.145							1.434	2.112
2.361	1.135							1.425	1.145
2.365	1.124							1.914	1.973
2.365	1.086							1.471	2.028
2.367	1.084							1.571	1.123
2.37	1.061							1.468	0.527
2.371	1.039							1.429	1.014
2.374	1.027							1.54	2.132
2.376	1.017							1.251	0.963
2.377	1.006							1.409	2.586
2.38	0.947							1.31	1.119
2.381	0.933							1.576	1.17
2.381	0.92							1.412	1.026
2.385	0.918							1.986	1.217
2.39	0.911							1.43	2.144
2.39	0.796							1.433	1.444
2.393	0.791							1.451	2.122
2.399	0.786							1.657	1.262
2.405	0.781							1.466	1.894
2.415	0.767							1.625	0.987
2.416	0.766							1.546	1.413
2.417	0.738							1.567	2.045
2.418	0.721							1.72	1.124
2.42	0.709							1.788	1.164
2.421	0.706							1.739	2.354
2.428	0.626							1.66	1.639
2.429	0.617							1.388	1.657
2.429	0.615							1.411	0.728
2.43	0.614							1.354	1.672
2.432	0.561							1.386	0.786
2.436	0.55							1.714	0.848
2.439	0.535							1.941	1.068
2.441	0.53							1.565	1.913
2.444	0.524							1.842	1.901
2.448	0.52							2.103	1.578
2.45	0.519							1.521	0.703
2.453	0.518							1.303	1.076
2.454	0.506							1.96	1.269
2.459	0.502							1.318	1.503
2.46	0.502							1.871	1.246
2.467	0.458							1.639	0.715
2.468	0.385							2.253	1.48
2.472	0.368							1.284	1.096
2.476	0.367							1.295	1.047
2.494	0.341							1.523	1.16
2.497	0.322							1.451	1.164
2.499	1.371							1.514	1.225
2.5	1.2							1.546	1.627
2.501	1.173							1.779	1.098
2.504	1.278							1.945	0.817
2.506	1.194							1.704	1.091
2.526	1.234							1.73	2.009
2.527	1.104							1.346	1.32
2.529	1.486							1.416	0.876
2.53	1.536							1.167	1.384
2.532	1.152							1.365	3.19
2.537	1.411							1.366	1.264
2.54	1.296							1.249	1.445
2.541	1.339							1.266	1.064
2.556	1.261							1.32	1.987
2.564	1.342							1.201	0.518
2.566	1.499							1.338	0.485
2.568	1.256							1.273	0.524
2.569	1.352							1.572	0.517
2.572	1.422							1.285	2.007
2.577	1.398							1.419	0.587
2.578	1.41							1.539	0.879
2.58	1.22							1.625	1.099
2.581	1.23							1.308	0.589
2.588	1.668							1.63	1.138
2.589	1.274							1.784	0.54
2.589	1.543							1.18	2.073
2.592	1.253							1.945	1.024
2.593	1.428							2.05	2.088
2.594	1.343							1.7	0.792
2.599	1.262							1.471	1.158
2.6	1.879							1.164	1.018
2.603	1.563							1.355	0.966
2.609	1.54							1.55	1.01
2.609	1.51							1.027	0.935
2.612	0.599							1.523	0.737
2.616	0.532							1.501	0.464
2.619	0.627							1.155	0.922
2.62	2.03							1.159	0.696
2.635	0.67							1.817	0.476
2.635	1.63							1.657	0.584
2.638	1.455							1.245	0.706
2.642	1.249							1.592	0.769
2.643	1.356							1.908	0.521
2.644	1.634							1.772	0.726
2.648	1.634							1.338	0.829
2.649	1.636							1.597	0.628
2.651	1.65							1.604	1.424
2.652	1.651							1.675	0.654
2.659	1.657							1.349	1.028
2.66	1.667							1.391	0.776
2.667	1.671							1.786	0.625
2.668	1.677							1.394	0.572
2.669	1.68							1.347	0.587
2.671	1.682							1.908	2.582
2.676	1.683							1.693	1.8
2.677	1.687							1.879	1.069
2.684	1.688							1.375	1.517
2.689	1.688							1.506	0.979
2.69	1.694							1.74	2.143
2.695	1.696							1.56	1.319
2.696	1.706							1.569	1.056
2.697	1.709							1.639	2.115
2.702	1.715							1.81	1.107
2.707	1.718							1.684	2.187
2.708	1.731							1.705	1.78
2.709	1.737							1.53	1.441
2.735	1.741							1.642	2.011
2.738	1.743							2.096	1.035
2.74	1.748							1.475	1.542
2.741	1.756							1.673	2.55
2.745	1.761							1.034	2.773
2.747	1.767							2.123	0.779
2.756	1.77							1.442	1.188
2.756								1.761	1.029
2.759								2.01	1.77
2.76								1.665	0.962
2.764								2.33	1.083
2.765								1.711	0.827
2.768								1.927	0.849
2.778								1.685	0.733
2.779								1.311	0.733
2.78								1.422	1.651
2.784								1.86	0.745
2.785								1.726	0.89
2.789								1.909	0.896
2.79								1.932	1.75
2.79								2.017	1.652
2.798								1.806	0.886
2.799								2.164	1.009
2.799								1.609	1.314
2.8								1.576	1.782
2.802								1.394	2.004
2.82								1.761	1.002
2.821								1.566	1.599
2.823								1.431	0.595
2.825								2.089	0.633
2.828								1.539	0.577
2.83								1.624	0.991
2.831								2.403	1.418
2.842								1.864	0.816
2.846								1.912	1.182
2.851								1.619	1.297
2.855								2.635	0.78
2.865								1.545	0.815
2.869								2.272	1.32
2.871								1.787	1.538
2.876								1.604	0.894
2.883								2.294	0.827
2.895								1.805	1.209
2.901								1.757	1.699
2.908								1.7	0.892
2.908								2.046	0.899
2.91								1.932	1.428
2.911								1.775	1.492
2.915								1.745	0.596
2.922								1.723	1.517
2.924								1.65	0.617
2.931								1.73	2.575
2.944								1.484	1.309
2.945								2.186	0.903
2.957								1.461	1.491
2.962								1.763	0.884
2.97								1.734	1.986
2.97								1.994	1.489
2.983								2.613	2.017
2.994								1.532	2.052
3.006								1.675	1.01
3.01								1.892	1.05
3.011								1.817	1.325
3.043								1.817	0.92
3.045								1.629	0.946
3.046								1.816	1.287
3.052								2.103	2.758
3.054								2.024	0.966
3.054								1.717	1.09
3.054								1.729	2.214
3.057								1.731	1.051
3.066								1.75	1.163
3.066								1.46	2.889
3.076								1.372	2.126
3.079									1.956
3.081									1.365
3.089									0.807
3.1									1.361
3.101									1.28
3.102									1.272
3.124									1.264
3.126									1.555
3.127									1.136
3.127									1.349
3.128									1.426
3.128									2.297
3.131									1.462
3.148									1.935
3.162									1.936
3.165									1.149
3.168									1.557
3.202									2.044
3.202									1.243
3.212									1.458
3.243									0.936
3.245									0.89
3.247									1.283
3.25									2.719
3.253									1.001
3.298									1.253
3.299									1.777
3.309									2.129
3.31									4.065
3.315									1.066
3.316									1.425
3.318									2.187
3.356									1.235
3.361									2.327
3.361									1.234
3.364									1.299
3.37									0.95
3.373									2.628
3.378									2.151
3.389									0.873
3.398									1.855
3.402									1.086
3.41									0.607
3.451									2.492
3.466									2.628
3.494									1.735
3.51									1.609
3.526									2.695
3.581									1.202
3.583									1.114
3.593									0.457
3.597									1.145
3.603									0.935
3.606									1.057
3.608									1.021
3.619									2.313
3.665									2.385
3.687									1.478
3.746									1.444
3.757									2.442
3.95									1.826
3.96									3.353
2.102									0.945
2.104									1.05
2.104									1.938
2.114									1.64
2.116									1.324
2.119									1.689
2.121									1.962
									0.986
									2.409
									1.807
									1.354
									0.96
									1.855
									1.519
									0.813
									1.026
									1.241
									1.107
									1.772
									1.385
									0.923
									1.873
									1.558
									1.425
									1.328
									2.353
									1.463
									0.932
									0.909

## Sheet: Fig5
Fig5b			Fig5d			Fig5f			Fig5h			Fig5j	Rac1 inhibitor-treated		Fig5k			Fig5l			Fig5m
Before-Yoda1	After-Ydda1		0 Ca	0 Ca-Yoda1		Ctrl	KO		Ctrl	KO		Before	After		Before	After		Ctrl	KO		Ctrl	TG
126.459	290.362		99.6165	128.224		92.5327	95.343	0.453476	259.908	22.51		118.474	85.2277		131.942	99.1852		106.832	32.8721		126.459	303.639
84.5349	164.724		101.115	118.018		89.3585	84.7616		146.283	-0.88281		105.932	89.2894		94.8503	138.674		87.3952	26.9165		84.5349	209.697
90.8217	207.537		113.963	122.394		115.135	116.803		227.541	0.68		118.944	109.154		100.188	129.941		91.4006	46.0316		90.8217	263.866
98.184	221.013		70.0669	93.6488		107.345	110.096		51.3887	-0.58789		130.617	100.48		108.344	92.4178		103.816	66.318		98.184	326.601
111.248	138.121		100.192	110.202		95.629	96.7548		345.539	6.84766		65.3151	54.5835		82.1184	85.5277		110.556	69.4476			281.408
164.147	128.179		88.8587	87.8116		76.4059	98.4785			93.76		72.1384	66.9275		95.356	85.062						308.484
154.766	226.31		86.927	82.4209		119.759	116.51			0		115.799	100.469		108.159	84.7639						175.052
37.4243	275.271		68.4555	74.2254		123.868	151.849			35.9648		72.7801	60.0743		99.2006	83.3341
32.4154	145.124		170.806	158.216		84.0087	89.9228					117.997	97.9513		118.26	99.2484
	241.551		85.8494	68.0421		98.5669	126.65					82.7454	54.5055		130.844	107.725
	166.064		67.929	70.3359		97.3911	78.6516					99.902	74.7463		83.352	77.6129
			114.577	70.3359								99.3553	78.1303		80.5226	89.662
			139.282	66.1027											66.8628	105.368
			116.373	79.1274
			85.0189	83.2694
			90.9703	79.1274
				83.2694
				92.9097
				78.9329
				68.8991
				72.9475
				134.829
				249.984
				191.005
				188.698
				139.846
				104.239
				114.344

## Sheet: Fig6
Fig6a			Fig6b			Fig6c			Fig6f			Fig6g								Fig6j			Fig6k			Fig6l			Fig6m
heart weight (mg)			body weight (g)			hw/bw(mg/g)			Col%			RT-PCR result of Ctrl and KO hearts								LVIDd			LV vol;d			EF%			FS%
Ctrl	KO		Ctrl	KO		Ctrl	KO		Ctrl	KO				Ctrl			KO			Ctrl	KO		Ctrl	KO		Ctrl	KO		Ctrl	KO
200	210		31.25	39.78		6.4	5.27904		0.060958	0.361402		α-MHC	1.03791	1.02573	0.93636	1.8141	2.15482	2.7067	0.00947645	4.25199	4.19873		80.8954	78.5221		50.5495	71.7318		25.4697	40.592
200	180		30.78	35.28		6.49773	5.10204		0.037756	0.183732		β-MHC	1.07143	1.04997	0.878601	1.79364	1.68298	1.30605	0.0204595	4.1721	4.18985		77.3496	78.1302		63.6859	50.1835		34.2553	25.2119
170	180		32.98	35.28		5.15464	5.10204		0.10063	0.155915		ANP	1.62401	0.5829	0.793088	2.59245	1.79776	1.66384	0.0770958	3.86141	5.0154		64.3672	119.091		72.1471	41.1014		40.6897	20.177
190	210		28.72	36.01		6.6156	5.83171		0.111762	0.211322		BNP	0.878324	1.0573	1.06437	0.828591	0.613894	0.788432	0.0460411	4.0567	3.95906		72.3781	68.3095		58.6693	28.3596		30.6346	13.0045
210	170		31.94	32.98		6.57483	5.15464		0.046021	0.510735		mP1	1.10422	1.10273	0.897271	0.126011	0.214241	0.378087	0.00140026	3.72826	3.93243		59.1943	67.2218		61.8339	59.8641		32.619	31.377
170	210		27.98	32.98		6.07577	6.36749		0.199158	0.464406										3.4442	5.05091		48.9372	121.059		79.828	49.4169		47.4227	25.1318
180	230.05		31.25	39.78		5.76	7.46914						mRNA levels were normalized by GAPDH							3.76377	3.68831		60.5509	57.6879		58.6356	48.9459		30.4245	24.1877
188.791	198.077		30.78	30.8		6.13355	5.16587													3.66435	3.86141		56.7942	64.3672		60.3608	57.9136		31.5407	30
184.514			28.7	32.3		6.57807	6.24848													3.38206			46.834			67.0814			36.2205
216.338			28.6	31.7		6.45154														3.8947			65.697			66.5865			36.2393
196.925			29.4			6.27598														3.30328			44.2393			77.511			45.0128
																				3.96128			68.4005			54.3769			27.7311
																				LVIDs			LV vol;s
																				Ctrl	KO		Ctrl	KO
																				3.16902	2.49438		40.0032	22.1968
																				2.74294	3.13351		28.0888	38.9217
																				2.29022	4.00344		17.9281	70.1431
																				2.81395	3.4442		29.9144	48.9372
																				2.51214	2.69855		22.5922	26.9801
																				1.81087	3.78152		9.87161	61.2354
																				2.61866	2.7962		25.0465	29.452
																				2.50859	2.70299		22.5128	27.0898
																				2.15706			15.4171
																				2.48329			21.9516
																				1.81638			9.94896
																				2.86277			31.2064
																							LV stroke
																							Ctrl	KO
																							40.8922	56.3253	0.663539
																							49.2608	39.2085
																							46.439	48.9481
																							42.4637	19.3723
																							36.6021	40.2417
																							39.0656	59.8235
																							35.5043	28.2359
																							34.2814	37.2773
																							31.4169
																							43.7453
																							34.2903
																							37.1941

## Sheet: Fig7
Fig7b			Fig7c			Fig7d			Fig7e			Fig7g			Fig7j									Fig7k			Fig7l			Fig7m			Fig7n			Fig7o			Fig7p			Fig7q
heart weight(mg)			body weight(g)			hw/bw			tibia length			Col%						Ctrl						LVIDd			LVIDs			LV vol;d			LV vol;s			LV Stroke			EF%			FS%
8-week old			8-week old			8-week old			Ctrl	TG		Ctrl	TG		α-MHC	0.95812	1.15628	0.885598	0.996736	1.00326	0.976225	1.02378		8-week old			8-week old			8-week old			8-week old			8-week old			8-week old			8-week old
Ctrl	TG		Ctrl	TG		Ctrl	TG		15.5	15.5		0.17952	0.260692		β-MHC	1.00307	0.91594	1.08099	0.927742	1.07226	1.10593	0.894071		Ctrl	TG		Ctrl	TG		Ctrl	TG		Ctrl	TG		Ctrl	TG		Ctrl	TG		Ctrl	TG
0.12	0.2		23.6	21.3		5.08475	9.38967		16	16		0.107441	0.345873		ANP	0.986089	1.03667	0.97724	0.98595	1.01405	1.03849	0.961507		4.32301	4.83786		3.00036	3.86141		84.1187	109.509		35.0103	64.3672		49.1083	45.1414		58.3798	41.2218		30.5955	20.1835
0.11	0.15		22.12	19.5		4.97288	7.69231		17	17		0.135352	0.419294		BNP	1.0078	1.01807	0.974125	0.844904	1.1551	0.912084	1.08792		3.63062	4.52717		2.20145	3.52188		55.5491	93.7613		16.2304	51.637		39.3187	42.1243		70.7819	44.9272		39.3643	22.2059
0.13	0.15		21.2	18.83		6.13208	7.96601		17	16		0.023629	0.356032											4.57156	4.31413		3.46196	4.03451		95.9314	83.7121		49.5474	71.4423		46.3841	12.2698		48.3513	14.6571		24.2718	6.48147
0.12	0.15		23.12	20.48		5.19031	7.32422					0.046445	0.13848					KO						3.91467	4.0971		3.00924	3.37174		66.5019	74.0983		35.264	46.4893		31.2379	27.609		46.9729	37.26		23.1293	17.7043
0.14	0.19		27.11	21.45		5.16415	8.85781					0.061465	0.117873		α-MHC	1.34718	1.4703	0.754753	0.280965	0.31547	0.430438	0.358101
0.15	0.16		26.67	22.04		5.6243	7.25953					0.064518			β-MHC	5.31789	4.55114	5.36905	2.92119	3.29885	4.91754	4.85685
															ANP	1.88663	1.69551	1.78869	30.9969	32.4597	7.12173	6.52716		18-week old			18-week old			18-week old			18-week old			18-week old			18-week old			18-week old
															BNP	1.31303	1.40312	1.12455	3.50296	3.66956	1.22548	1.07041		Ctrl	TG		Ctrl	TG		Ctrl	TG		Ctrl	TG		Ctrl	TG		Ctrl	TG		Ctrl	TG
18-week old			18-week old			18-week old																		4.15435	4.11884		2.73406	3.18677		76.5733	75.0331		27.8651	40.55		48.7082	34.4831		63.6099	45.9571		34.188	22.6293
Ctrl	TG		Ctrl	TG		Ctrl	TG								mRNA levels were normalized by GAPDH									3.46196	3.91467		2.13931	3.09801		49.5473	66.5019		15.0984	37.8565		34.449	28.6454		69.5274	43.0746		38.2051	20.8617
0.23	0.45		34.18	30.43		6.03041	18.649																	3.88804	3.7904		2.8317	3.07138		65.4298	61.5792		30.3807	37.0681		35.0491	24.5111		53.5675	39.8041		27.1689	18.9696
0.21	0.54		35.9	27.69		5.24869	19.9852																	3.93243	4.34076		2.69855	4.0212		67.2218	84.935		26.9801	70.8839		40.2417	14.0511		59.8641	16.5433		31.377	7.36196
0.23	0.38		32.08	28.8		5.91412	12.6582																	3.34212	4.15435		2.23696	3.61286		45.5084	76.5733		16.8981	54.8998		28.6103	21.6734		62.8682	28.3042		33.0677	13.0342
			33.29	28.08																				4.01232			2.46775			70.513			21.611			48.902			69.3517			38.4956
			30.8	27.82																				3.69601			2.66304			72.0029			26.1108			45.8921			63.7364			34.2105
			31.42	27.8
			38.14	28.7
			40.01	24.13
			38.89	27.02
				30.02

## Sheet: Fig8
Fig8b			Fig8c
P1 mRNA expression level			mRNA levels were normalized by GAPDH
Normal	Cardiomyopathy			WT	WT-PE	KO	KO-PE
1	3.21798			1.03499	2.15233	1.99089	1.83782
0.673279	5.02588		ANP	0.988915	2.15859	1.86915	1.43125
1.87076	9.76994			0.976097	3.16134	1.89753	1.24966
0.423927	3.08314			0.958408	1.16934	1.98419	0.546686
0.912783	6.51404		b-MHC	0.944628	1.39215	1.94265	0.255448
	6.03657			1.09696	1.14483	1.8778	0.512481
	1.6559			1.53498	4.16228	0.67601	0.868382
	7.71997		Piezo1	0.459918	4.23339	0.491507	0.525653
	1.87076			1.0051	4.35519	0.384234	1.22873
	0.890515
	1.63266
	2.81904
	9.76557
	4.18934
	24.8665
	3.90327
	11.488
	2.67402
	4.41478
	4.40437
	4.49089
	6.09528
	5.02611
	1.17073
	4.14577
	1.61114
	1.87199
	4.99356
	3.79468
	6.05544
	4.33175
	1.70628
	4.62941
	3.5543
	6.77312

## Sheet: Supplementary Fig3
Supplementary Fig3a			Supplementary Fig3b			Supplementary Fig3c
heart weight (mg)			body weight (g)			hw/bw(mg/g)
Ctrl	KO		Ctrl	KO		Ctrl	KO
139.938	128.145		21.5	22.12		5.85938	5.19031
121.893	127.845		22.4	21.5		6.50872	5.79318
119.033	127.995		21.35	21.4		5.44165	5.94629
120	120		20.48	23.12		5.57532	5.98108

## Sheet: Supplementary Table1
Echocardiographic analysis of the indicated mice
Sup Table1 a				Sup Table1 b					Sup Table1 c				Sup Table1 d				Sup Table1 e				Sup Table1 f
8-week old P1-KO and litter control mice				18-week old P1-KO and litter control mice					4-week old P1-TG and litter control mice				8-week old P1-TG and litter control mice				18-week old P1-TG and litter control mice				Dox-induced mouse model.
	Ctrl (n=3)	KO (n=3)			Ctrl (n=12)	KO (n=8)				Ctrl (n=4)	TG(n=4)			Ctrl(n=4)	TG (n=4)			Ctrl (n=7)	TG (n=5)			Ctrl-Saline (n=9)	Ctrl-Dox (n=10)
A'(mm/s)	-18.70 ±2.24	-20.23 ±3.31		A'(mm/s)	-17.29±2.11	-23.02±1.73			A'(mm/s)	-20.46 ±5.29	-20.55 ±2.68		A'(mm/s)	-18.41 ±5.84	-18.95±6.21*		A'(mm/s)	-20.86 ±2.24	-16.78 ±1.96		MV E/A	1.42±0.05	1.56±0.15
E'(mm/s)	-21.96 ±1.71	-17.61 ±4.27		E'(mm/s)	-24.14±1.95	-31.79±1.60*			E'(mm/s)	-24.13 ±4.16	-20.22 ±3.84		E'(mm/s)	-22.82 ±5.29	-16.91 ±3.53		E'(mm/s)	-26.29 ±2.37	-13.07 ±1.33*		LVAW;d	0.83±0.03	0.84±0.04
A (mm/s)	432.86 ±50.97	478.18 ±95.48		A (mm/s)	520.26±26.81	515.25±40.79			A (mm/s)	238.30 ±36.80	395.07 ±91.95		A (mm/s)	576.50±15.31	268.47±41.50		A (mm/s)	473.55 ±47.88	457.75 ±35.40		LVAW;s	1.03±0.09	1.07±0.08
E (mm/s)	731.45 ±33.98	694.98 ±119.49		E (mm/s)	697.80±39.11	789.66±34.94			E (mm/s)	650.99 ±57.48	556.70 ±34.36		E (mm/s)	758.38±138.98	665.36±109.92		E (mm/s)	751.63 ±40.72	514.51 ±37.24*		LVID;d	3.80±0.11	4.16±0.11*
E'/A'	1.19 ±0.06	0.86 ±0.07		E'/A'	1.81±0.37	1.42±0.09*			E'/A'	1.25 ±0.01	0.96 ±0.08		E'/A'	1.28±0.30	1.05±0.18		E'/A'	1.25 ±0.12	0.63 ±0.04		LVID;s	2.72±0.17	3.16±0.13
MV E/A	1.72 ±0.14	1.46 ±0.04		MV E/A	1.34±0.04	1.59±0.14			MV E/A	2.81 ±0.26	1.59 ±0.28*		MV E/A	1.10±0.16	2.48±0.84		MV E/A	1.47 ±0.15	1.15 ±0.14		LVPW;d	0.78±0.03	0.76±0.01
LVAW;d	0.63 ±0.05	0.71 ±0.01		LVAW;d	0.89±0.03	0.82±0.08			LVAW;d	0.83 ±0.04	0.77 ±0.03		LVAW;d	0.72±0.03	0.78 ±0.05		LVAW;d	0.83 ±0.05	0.97 ±0.06		LVPW;s	1.02±0.03	0.95±0.03
LVAW;s	0.73 ±0.05	0.84 ±0.02		LVAW;s	1.23±0.08	1.17±0.10			LVAW;s	1.16 ±0.07	0.98 ±0.05		LVAW;s	1.18 ±0.08	1.09 ±0.10		LVAW;s	1.32 ±0.04	1.29 ±0.05		EF	60.28±2.94	48.38±2.70**
LVID;d	3.84 ±0.16	3.72 ±0.17		LVID;d	3.79±0.09	4.10±0.24*			LVID;d	3.66 ±0.16	3.76 ±0.03		LVID;d	4.11 ±0.21	4.44 ±0.16		LVID;d	3.83 ±0.12	4.06 ±0.10		FS	31.36±2.43	24.30±1.65*
LVID;s	3.06 ±0.19	2.68 ±0.08		LVID;s	2.48±0.12	3.13±0.20**			LVID;s	2.43 ±0.22	3.08 ±0.05*		LVID;s	2.92 ±0.26	3.70 ±0.15*		LVID;s	2.54 ±0.10	3.40 ±0.18**		LV Mass AW	116.67±8.05	127.03±9.86
LVPW;d	0.82 ±0.09	0.82 ±0.09		LVPW;d	0.80±0.04	0.76±0.02			LVPW;d	0.69 ±0.08	0.70 ±0.06		LVPW;d	0.65 ±0.04	0.68 ±0.03		LVPW;d	0.75 ±0.04	0.85 ±0.05		LV Vol;d	68.60±5.99	77.54±4.92
LVPW;s	0.99 ±0.11	1.04 ±0.10		LVPW;s	1.13±0.06	1.06±0.06			LVPW;s	0.95 ±0.15	0.75 ±0.04		LVPW;s	0.91 ±0.07	0.81 ±0.04		LVPW;s	1.07 ±0.03	0.95 ±0.02*		LV Vol;s	29.09±4.01	40.63±4.17*
EF	48.60 ±3.02	54.83 ±1.63		EF	64.27±2.56	50.94±4.58*			EF	63.17 ±4.45	37.83 ±3.49*		EF	56.12 ±5.51	34.52 ±6.80*		EF	63.22 ±2.08	34.74 ±5.45***
FS	26.90 ±1.38	27.88 ±1.16		FS	34.85±1.93	26.21±2.88*			FS	33.74 ±3.21	17.96 ±1.85*		FS	29.34 ±3.72	16.64 ±3.51*		FS	33.82 ±1.48	16.57 ±2.81***
LV Mass AW	96.19 ±8.18	97.49 ±0.19		LV Mass AW	116.56±5.72	133.42±8.95			LV Mass AW	93.92 ±5.99	94.34 ±2.68		LV Mass AW	101.00 ±10.37	123.38 ±2.84*		LV Mass AW	107.30 ±5.35	144.68 ±13.72*
LV Vol;d	63.66 ±6.09	58.98 ±6.45		LV Vol;d	62.14±3.39	81.80±8.70*			LV Vol;d	56.90 ±5.92	60.46 ±1.03		LV Vol;d	75.53 ±8.99	90.27 ±7.57		LV Vol;d	63.83 ±4.44	72.92 ±4.07
LV Vol;s	37.28 ±5.46	26.54 ±1.95		LV Vol;s	22.87±2.55	40.62±6.27**			LV Vol;s	21.48 ±4.45	37.49 ±1.50*		LV Vol;s	34.01 ±6.83	58.48 ±5.72*		LV Vol;s	23.56 ±2.20	48.25 ±6.51**
unpaired t-test, two-sided.
values are mean ± sem
